# Supplementary material for: Comparison of the gastrointestinal bacterial microbiota between dairy cows with and without mastitis
Source: Front Microbiol. 2024 Mar 22;15:1332497. doi: 10.3389/fmicb.2024.1332497 (PMC10996066; doi:10.3389/fmicb.2024.1332497)
Supplement: Supplementary file 1 [file Table_1.XLSX]

## Sheet: Sheet1
Table S1. The detailed information of cows.
Cow	Age(years)	Parity	Days after Postpartum Entering the Milking Parlor	Days in milk	Milk Production in the Last 3 Days（kg/d)	Milk production has decreased in the last 3 days	SCC（Cells/ml)	The use of antibiotics	The breasts are firm	The breasts are red and swollen	Status judgment by veterinarian
1	5.6	4	7	79	23.4	YES	1515000	NO	YES	YES	Mastitis
2	5.6	4	7	77	32.2	YES	6888000	NO	YES	YES	Mastitis
3	5.2	3	7	80	25.4	YES	1718000	NO	YES	YES	Mastitis
4	4.9	3	10	78	21.7	YES	941000	NO	YES	YES	Mastitis
5	5.6	4	7	83	30.6	YES	2413000	NO	YES	YES	Mastitis
6	4	2	7	77	43.3	YES	1152000	NO	YES	YES	Mastitis
7	5.1	3	8	79	27.2	YES	994000	NO	YES	YES	Mastitis
8	5.1	3	8	78	25.1	YES	3120000	NO	YES	YES	Mastitis
9	4.9	3	7	79	36.5	YES	1056000	NO	YES	YES	Mastitis
10	5.2	3	7	77	20.9	YES	644000	NO	YES	YES	Mastitis
11	5.4	3	7	78	36.2	YES	4546000	NO	YES	YES	Mastitis
12	4.7	2	7	77	27.7	YES	591000	NO	YES	YES	Mastitis
13	5	3	10	83	31.8	YES	1065000	NO	YES	YES	Mastitis
14	5.5	4	7	84	57.6	NO	9000	NO	NO	NO	Healthy
15	4	2	7	77	44.5	NO	14000	NO	NO	NO	Healthy
16	5	3	9	80	52.7	NO	11000	NO	NO	NO	Healthy
17	6.5	4	7	83	48.8	NO	7000	NO	NO	NO	Healthy
18	3.6	2	8	80	50.8	NO	17000	NO	NO	NO	Healthy
19	5.5	4	7	80	28.7	NO	7000	NO	NO	NO	Healthy
20	4.8	2	7	78	49.7	NO	19000	NO	NO	NO	Healthy
21	4.5	2	9	77	43.9	NO	6000	NO	NO	NO	Healthy
22	4.9	3	7	80	40.3	NO	15000	NO	NO	NO	Healthy
23	5	3	8	79	54.3	NO	9000	NO	NO	NO	Healthy
